# Supplementary material for: Old Apple Cultivars as a Natural Source of Phenolics and Triterpenoids with Cytoprotective Activity on Caco-2 and HepG2 Cells
Source: Foods. 2024 Mar 26;13(7):1014. doi: 10.3390/foods13071014 (PMC11011742; doi:10.3390/foods13071014)
Supplement: Supplementary file 1 [file foods-13-01014-s001.zip]

Archive with 1 entries (1 files):
- foods-2913529-supplementary.pdf
